# Supplementary material for: The ambulatory transoral endoscopic thyroidectomy vestibular approach is safe and economical for patients with thyroid nodules
Source: Front Endocrinol (Lausanne). 2023 Feb 10;14:1116280. doi: 10.3389/fendo.2023.1116280 (PMC9950724; doi:10.3389/fendo.2023.1116280)
Supplement: Supplementary file 1 [file Table_1.xlsx]

## Sheet: Ambulatory group
group	name	ID	sex（1M）	age	Hypertension	Diabetes	Coronary heart disease	Hashimoto’s thyroiditis（Yes1）	Scope of surgery（total=1）	date of surgery	follow-up M	operative time	tumor size	extrathyroidal tissue invasion	Pathology（1PTC，2B）	Retrieved L	Metastatic L	Postoperative drainage volume	Hospital day	Hypoparathyroidism	Vocal cord palsy	T Mental nerve injury	P Mental nerve injury	other C	height	weight	BMI	costs	HAM-A score
0			0	42	0	0	0	1	0	2021-12-17	11	85	1.7	0	0			55	1	0	0	0	0		160	70	27.3438	17020.2	10
0			0	34	0	0	0	0	0	2022-03-30	7	120	1	0	0			30	1	0	0	0	0		158	54	21.6311	17473.5	10
0			1	34	0	0	0	0	0	2022-01-28	9	205	0.4	0	0			105	1	0	0	1	0		180	80	24.6914	17730.7	6
0			0	30	0	0	0	0	0	2021-05-14	18	145	0.5	0	0			80	1	0	0	0	0		165	65	23.8751	21343.6	12
0			0	23	0	0	0	0	0	2021-02-22	21	240	2.3	0	0			110	1	0	0	1	1		162	49	18.6709	23685.5	5
0			0	40	0	0	0	0	0	2020-11-13	24	140	0.6	0	0			60	1	0	0	1	1		160	161.5	63.0859	26119.3	8
0			0	34	0	0	0	0	0	2021-12-08	11	120	0.2	0	1	0	0	60	1	0	0	1	0		160	50	19.5312	17148.3	6
0			0	28	0	0	0	1	0	2022-04-01	7	145	0.4	0	1	2	8	60	1	0	0	0	0		161	100	38.5788	17237.6	7
0			0	24	0	0	0	0	0	2022-01-21	10	160	3.5	0	1	2	10	150	1	0	1	1	0		172	85	28.7317	17379.5	1
0			0	27	0	0	0	1	0	2022-01-24	10	140	0.5	0	1	1	8	95	1	0	0	1	0		165	61	22.4059	17809.6	15
0			0	27	0	0	0	0	0	2021-11-22	12	120	1.1	1	1	0	1	60	1	0	0	1	0		158	59	23.634	18479.1	12
0			0	29	0	0	0	0	0	2021-12-15	11	105	0.5	0	1	1	1	60	1	0	0	1	0		158	59	23.634	18503.6	3
0			1	28	0	0	0	0	0	2022-07-01	4	110	0.3	0	1	0	3	75	1	0	0	0	0		176	76	24.5351	18643	7
0			0	27	0	0	0	0	0	2022-08-24	3	240	0.5	0	1	0	6	65	1	0	0	1	0		163	53.5	20.1362	18694.1	14
0			0	26	0	0	0	1	0	2022-03-23	8	145	1.2	0	1	4	7	50	1	0	0	0	0		163	54.5	20.5126	18787.3	12
0			0	27	0	0	0	0	0	2022-03-09	8	155	0.5	0	1	0	11	60	1	0	0	0	0		172	122	41.2385	18835.7	1
0			1	27	0	0	0	0	0	2022-01-19	10	135	1.3	0	1	4	4	30	1	0	0	0	0		162	63	24.0055	18845.4	15
0			0	35	0	0	0	0	0	2021-11-10	12	190	0.2	0	1	0	3	105	1	0	0	0	0		176	79	25.5036	18865.2	20
0			0	25	0	0	0	0	0	2022-01-19	10	150	0.9	0	1	6	11	105	1	0	0	1	0		158	59	23.634	18901.9	6
0			0	29	0	0	0	0	0	2021-11-29	11	145	0.9	0	1	3	6	105	1	0	0	1	0		156	59	24.2439	19073.5	12
0			0	40	0	0	0	1	0	2022-02-18	9	160	0.3	0	1	0	13	60	1	0	0	1	0		162	63	24.0055	19094	8
0			0	33	0	0	0	1	0	2022-01-10	10	115	0.3	0	1	0	6	60	1	0	0	1	0		163	49	18.4425	19108.1	8
0			0	37	0	0	0	0	0	2021-11-15	12	135	0.1	0	1	0	0	100	1	0	0	0	0		170	85	29.4118	19115.7	9
0			0	30	0	0	0	0	0	2022-04-01	7	135	0.8	0	1	0	3	75	1	0	0	0	0		156	75	30.8185	19141.4	13
0			0	33	0	0	0	0	0	2022-03-21	8	130	1.4	0	1	4	7	50	1	0	0	0	0		160	52	20.3125	19163.8	5
0			1	33	0	0	0	1	0	2022-01-12	10	150	1.3	0	1	5	12	50	1	0	0	0	0		162	57	21.7193	19183.3	5
0			0	34	0	0	0	0	0	2022-01-28	9	130	1	0	1	0	3	60	1	0	0	0	0		165	62.5	22.9568	19186.9	6
0			0	37	0	0	0	0	0	2021-11-12	12	120	0.4	0	1	0	6	85	1	0	0	0	0		173	82	27.3982	19199.9	10
0			0	49	0	0	0	1	0	2022-01-24	10	145	0.6	0	1	0	8	60	1	0	0	1	0		162	57	21.7193	19225.8	10
0			0	27	0	0	0	1	0	2022-05-25	6	175	1.7	0	1	1	11	75	1	0	0	1	0		162	63	24.0055	19344.6	14
0			0	27	0	0	0	0	0	2022-06-27	4	135	0.7	0	1	0	5	60	1	0	0	1	0		170	72	24.9135	19382.3	15
0			1	15	0	0	0	0	0	2022-01-24	10	170	1.6	0	1	5	11	60	1	0	0	0	0		190	135	37.3961	19404.4	15
0			1	24	0	0	0	0	0	2022-08-12	3	115	0.7	0	1	3	9	90	1	0	0	0	0		179	70.8	22.0967	19457.6	1
0			1	38	1	0	0	0	0	2022-03-02	8	175	0.5	0	1	3	6	150	1	0	0	0	0		172	88	29.7458	19671.4	0
0			0	23	0	0	0	1	0	2021-11-19	12	125	1.1	0	1	2	9	60	1	0	0	0	0		168	44	15.5896	19686.4	4
0			0	33	0	0	0	0	0	2021-12-08	11	125	0.5	0	1	1	5	60	1	0	0	0	0		157	70	28.3987	19856.6	2
0			0	41	0	0	0	1	0	2021-06-02	17	160	0.4	0	1	0	9	75	1	0	0	0	0		156	62	25.4767	20626.4	6
0			1	42	0	0	0	0	0	2021-06-08	17	190	0.3	0	1	0	6	150	1	0	0	1	0		162	61	23.2434	20739.8	10
0			0	27	0	0	0	0	0	2022-04-18	7	200	0.6	0	1	3	7	75	1	0	0	1	0		168	62	21.9671	20741.2	6
0			0	34	0	0	0	0	0	2021-10-29	12	120	0.8	0	1	0	3	60	1	0	0	0	0		159	60	23.7332	21503.5	5
0			0	32	0	0	0	1	0	2021-12-15	11	125	1	0	1	0	9	50	1	0	0	0	0		160	60	23.4375	22059.7	10
0			1	31	0	0	0	0	0	2021-05-28	17	105	0.6	0	1	0	4	105	1	0	0	0	0		186	85	24.5693	22084.3	22
0			1	24	0	0	0	0	0	2021-06-16	17	145	0.6	0	1	0	4	95	1	0	0	0	0		183	75	22.3954	22125.8	8
0			0	26	0	0	0	0	0	2021-12-03	11	145	1.3	0	1	0	0	90	1	0	0	0	0		172	66.5	22.4784	22150.5	10
0			0	51	0	0	0	0	0	2021-07-21	16	150	0.3	0	1	0	4	60	1	0	0	0	0		170	70	24.2215	22191.5	9
0			0	33	0	0	0	0	0	2021-04-30	18	140	0.2	0	1	1	1	90	1	0	0	0	0		158	69	27.6398	22196.6	5
0			0	35	0	0	0	0	0	2021-12-15	11	115	1	1	1	2	7	25	1	0	0	1	0		168	70	24.8016	22234.6	8
0			0	49	0	0	0	1	0	2021-05-31	17	135	0.7	0	1	0	8	60	1	0	0	1	0		160	60	23.4375	22283.6	10
0			0	36	0	0	0	1	0	2021-12-13	11	145	1.3	0	1	2	6	90	1	0	0	1	0		165	52	19.1001	22404.5	8
0			0	37	0	0	0	1	0	2021-12-17	11	130	0.5	0	1	0	6	90	1	0	0	0	0		166	80	29.0318	22409.3	6
0			1	31	0	0	0	0	0	2021-07-07	16	135	0.7	0	1	1	3	90	1	0	0	0	0		178	87.5	27.6165	22487.2	8
0			0	52	0	0	0	0	0	2021-06-09	17	155	0.7	0	1	0	4	85	1	0	0	1	0		157	55	22.3133	22538.7	5
0			0	43	0	0	0	0	0	2021-12-13	11	130	0.5	0	1	0	2	75	1	0	0	0	0		162	60	22.8624	22551.2	12
0			0	45	0	0	0	1	0	2021-06-09	17	170	0.6	0	1	0	10	65	1	0	0	0	0		162	80	30.4832	22600.3	9
0			0	17	0	0	0	0	0	2022-03-02	8	120	0.9	0	1	1	1	60	1	0	0	0	0		177	70	22.3435	22624.9	8
0			0	48	0	0	0	0	1	2021-07-07	16	185	2	0	1	3	6	110	1	0	0	0	0		160	60	23.4375	22647	3
0			0	26	0	0	0	0	0	2021-12-01	11	165	0.4	0	1	0	6	30	1	0	0	0	0		164	50	18.5901	22671.2	3
0			0	29	0	0	0	0	0	2021-09-29	13	165	1.2	0	1	0	11	75	1	0	0	0	0		158	54	21.6311	22743.8	6
0			0	27	0	0	0	1	0	2021-05-17	18	150	0.3	0	1	1	18	75	1	0	0	1	0		158	69	27.6398	22909.8	6
0			1	44	1	0	0	0	0	2021-04-19	19	125	0.3	0	1	0	7	60	1	0	0	1	0		176	88	28.4091	22909.9	7
0			0	35	0	0	0	1	0	2021-04-28	18	150	0.7	0	1	0	10	110	1	0	0	1	0		175	70	22.8571	22935.3	1
0			0	31	0	0	0	0	0	2021-05-26	17	140	0.6	0	1	3	4	75	1	0	0	0	0		160	60	23.4375	22984	12
0			0	36	0	0	0	0	0	2021-06-04	17	140	0.7	1	1	0	10	110	1	0	0	0	0		168	62	21.9671	23107.9	5
0			0	33	0	0	0	0	0	2021-05-13	18	150	0.7	0	1	0	7	45	1	0	0	0	0		172	89	30.0838	23376.3	1
0			0	35	0	0	0	0	0	2022-01-12	10	240	0.7	0	1	0	3	75	1	0	0	0	0		160	70	27.3438	23406.3	7
0			0	44	0	0	0	1	0	2021-10-15	13	130	0.5	1	1	0	8	75	1	0	0	0	0		167	66	23.6652	23450.5	3
0			0	31	0	0	0	1	0	2021-09-18	14	220	0.4	0	1	0	1	90	1	0	0	0	0		168	52	18.424	23529.2	8
0			1	29	0	0	0	0	0	2021-06-11	17	130	0.8	0	1	8	11	60	1	0	0	0	0		183	102	30.4578	23572.5	7
0			0	30	0	0	0	1	0	2021-06-21	17	190	0.4	1	1	3	7	75	1	0	0	0	0		168	60	21.2585	23630.3	14
0			0	43	0	0	0	0	1	2022-02-28	8	170	1	0	1	3	7	150	1	0	0	1	0		162	62	23.6244	23648.3	13
0			0	30	0	0	0	0	1	2021-05-21	18	215	1	1	1	0	6	70	1	0	0	1	0		166	67	24.3141	23654.5	10
0			0	23	0	0	0	0	1	2022-02-09	9	150	0.4	0	1	1	15	160	1	1	0	1	0		165	52	19.1001	23691.9	6
0			0	30	0	0	0	0	1	2021-07-09	16	210	0.7	0	1	0	3	100	1	0	0	0	0		159	52	20.5688	23728	20
0			0	32	0	0	0	0	0	2021-03-24	20	120	0.5	0	1	0	7	75	1	0	0	1	0		160	70	27.3438	23728.8	8
0			1	36	0	0	0	0	0	2021-04-28	18	155	0.8	1	1	2	3	75	1	0	0	0	0		172	89	30.0838	23766.5	7
0			0	41	0	0	0	0	0	2021-06-07	17	140	1.1	0	1	0	1	60	1	0	0	0	0		160	67	26.1719	23775.1	6
0			1	35	0	0	0	0	0	2021-06-16	17	160	0.5	0	1	3	8	90	1	0	0	0	0		178	67	21.1463	23831.6	6
0			0	26	0	0	0	0	1	2022-01-05	10	225	1	1	1	1	8	105	1	0	0	0	0		165	66	24.2424	23881.7	7
0			0	31	0	0	0	0	0	2021-05-10	18	175	1	0	1	1	4	120	1	0	0	1	0		163	85	31.9922	23882.4	6
0			0	39	0	0	0	1	0	2022-06-22	5	180	0.4	0	1	0	9	45	1	0	0	0	0		168	85	30.1162	23926.8	7
0			0	22	0	0	0	1	1	2021-10-11	13	205	0.7	0	1	0	18	90	1	1	0	1	0		168	65	23.03	24000.1	6
0			1	26	0	0	0	0	1	2022-02-23	9	205	1	0	1	2	3	105	1	0	0	1	0		175	85	27.7551	24055.6	6
0			0	31	0	0	0	0	0	2021-04-26	18	160	1	0	1	3	10	65	1	0	0	0	0		170	95	32.872	24168.1	12
0			0	22	0	0	0	1	0	2021-05-17	18	150	1.2	0	1	8	22	120	1	0	1	0	0		162	52	19.8141	24202.7	7
0			0	28	0	0	0	0	0	2021-06-01	17	115	0.4	0	1	0	14	150	1	0	0	1	0		165	65	23.8751	24266	9
0			0	34	0	0	0	0	0	2020-11-27	23	210	0.2	0	1	0	6	75	1	0	0	1	0		163	33	12.4205	24275.9	2
0			0	23	0	0	0	1	0	2021-10-13	13	150	0.5	0	1	0	5	60	1	0	0	0	0		160	55	21.4844	24281	9
0			1	25	0	0	0	0	0	2021-03-24	20	155	0.4	0	1	0	5	105	1	0	0	0	0		178	70	22.0932	24298.2	5
0			0	37	0	0	0	0	0	2022-06-22	5	160	0.7	0	1	1	4	45	1	0	0	0	0		163	52.5	19.7599	24343.3	11
0			0	36	0	0	0	0	0	2022-06-29	4	165	0.5	0	1	8	10	105	1	0	0	1	0		174	74	24.4418	24519.8	13
0			0	25	0	0	0	0	0	2021-03-24	20	120	0.4	0	1	0	4	75	1	0	0	0	0		166	72.5	26.3101	24539.1	6
0			0	20	0	0	0	0	0	2021-07-23	16	145	1.5	0	1	3	3	65	1	0	0	0	0		170	80	27.6817	24565.7	13
0			0	22	0	0	0	1	0	2022-08-08	3	115	0.6	0	1	0	13	75	1	0	0	1	0		168	84	29.7619	24572.6	6
0			0	34	0	0	0	1	0	2022-03-28	7	200	0.5	0	1	6	6	75	1	0	0	0	0		166	53	19.2336	24597.2	11
0			0	29	0	0	0	0	0	2022-07-04	4	225	0.1	0	1	0	13	75	1	0	0	0	0		160	60	23.4375	24610.6	14
0			0	34	0	0	0	1	0	2022-08-08	3	120	1.5	1	1	1	6	90	1	0	0	1	0		155	53	22.0604	24745.2	4
0			0	46	0	0	0	0	0	2020-09-23	26	155	1.5	0	1	0	9	80	1	0	0	0	0		158	75	30.0433	24746.3	9
0			0	38	0	0	0	1	0	2021-01-06	22	170	0.6	0	1	1	11	105	1	0	0	1	0		168	67	23.7387	24847.8	9
0			0	35	0	0	0	1	1	2021-07-26	15	210	0.7	1	1	3	13	150	1	0	0	0	0		158	53	21.2306	24932.9	13
0			0	27	0	0	0	1	1	2021-08-27	14	230	0.7	0	1	2	11	100	1	0	0	0	0		171	73	24.9649	25020.9	9
0			0	32	0	0	0	0	0	2019-12-11	35	200	1.2	0	1	1	10	90	1	0	0	0	0		176	75	24.2123	25082.8	6
0			0	43	0	0	0	0	1	2021-10-13	13	210	0.5	0	1	0	6	90	1	0	0	1	0		172	64.5	21.8023	25125.3	7
0			0	25	0	0	0	1	0	2022-06-08	5	195	1.6	0	1	0	9	45	1	0	0	0	0		165	67	24.6097	25180.3	5
0			0	31	0	0	0	0	0	2021-04-07	19	125	0.3	0	1	3	5	45	1	0	0	1	0		160	47	18.3594	25192.8	8
0			0	47	0	0	0	0	0	2021-01-25	22	120	0.4	0	1	0	5	75	1	0	0	0	0		162	74	28.1969	25242.5	3
0			1	49	0	0	0	0	0	2021-05-12	18	110	0.7	0	1	2	8	120	1	0	0	1	0		170	60	20.7612	25593.2	6
0			0	24	0	0	0	0	0	2020-08-21	27	155	0.8	0	1	2	3	40	1	0	0	0	0		165	53	19.4674	25652.2	10
0			0	24	0	0	0	1	0	2020-09-09	26	180	0.8	0	1	18	24	95	1	0	0	0	0		163	61	22.9591	25652.8	4
0			0	38	0	0	0	0	0	2020-11-23	24	160	0.6	0	1	2	8	75	1	0	0	1	0		159	68	26.8977	25674.4	5
0			0	39	0	0	0	0	0	2020-09-23	26	180	0.3	0	1	0	12	90	1	0	0	0	0		160	75	29.2969	25698.7	4
0			0	36	0	0	0	1	0	2021-01-20	22	140	0.3	0	1	0	7	60	1	0	0	0	0		170	70	24.2215	25759	6
0			0	22	0	0	0	1	0	2021-03-01	20	135	1.5	0	1	1	5	60	1	0	0	1	0		158	58	23.2335	25844.7	9
0			0	29	0	0	0	0	0	2020-09-25	26	180	0.6	0	1	0	5	60	1	0	0	0	0		160	70	27.3438	25850.9	12
0			0	43	0	0	0	0	0	2020-08-31	26	215	0.5	0	1	0	7	150	1	0	0	1	0		168	54	19.1327	26106.5	4
0			0	33	0	0	0	0	0	2020-01-08	34	165	0.6	0	1	0	6	75	1	0	0	0	0		158	50	20.0288	26122.8	2
0			0	25	0	0	0	1	0	2020-09-28	25	165	0.4	0	1	1	12	110	1	0	0	1	0		162	52	19.8141	26191.9	8
0			0	50	0	0	0	0	0	2020-07-22	28	210	1.5	0	1	1	4	125	1	0	0	1	0		173	68	22.7204	26193	24
0			0	23	0	0	0	0	0	2020-11-16	24	135	0.4	0	1	1	6	90	1	0	0	0	0		163	54	20.3244	26225.8	5
0			0	34	0	0	0	0	0	2021-02-22	21	130	1.5	1	1	2	6	75	1	0	0	1	0		164	64	23.7954	26230.8	10
0			0	50	1	0	0	0	0	2020-09-23	26	150	0.4	0	1	0	8	60	1	0	0	1	0		155	52.5	21.8522	26247.9	6
0			1	26	0	0	0	0	0	2020-09-16	26	155	0.6	0	1	3	6	60	1	0	0	0	0		177	75	23.9395	26287.3	1
0			0	34	0	0	0	0	0	2020-12-07	23	190	1	0	1	0	13	75	1	0	0	1	0		163	62.5	23.5237	26312.1	4
0			0	33	0	0	0	0	0	2020-03-25	32	170	0.6	0	1	0	12	95	1	0	0	1	0		160	78	30.4688	26338.4	6
0			1	22	0	0	0	0	0	2020-11-04	24	225	2	0	1	6	7	60	1	0	0	0	0	Dehiscence of incision	179	72	22.4712	26352.1	5
0			0	39	0	0	0	0	0	2020-12-28	22	180	0.2	0	1	0	9	75	1	0	0	1	0		168	64	22.6757	26360.8	3
0			0	31	0	0	0	1	0	2020-10-20	25	115	0.4	0	1	0	9	75	1	0	0	1	0		158	44	17.6254	26382.7	6
0			0	31	0	0	0	1	0	2021-02-24	21	195	0.6	0	1	4	6	60	1	0	0	0	0		173	87.5	29.2359	26409	5
0			0	35	0	0	0	1	0	2020-09-14	26	145	0.4	0	1	0	13	85	1	0	0	1	0		173	62	20.7157	26434.4	1
0			0	36	0	0	0	0	0	2020-11-04	24	180	0.5	0	1	3	6	90	1	0	0	0	0		166	73	26.4915	26562.5	8
0			1	50	0	0	0	0	0	2020-01-08	34	175	0.8	1	1	0	8	105	1	0	0	1	0		176	80	25.8264	26616.9	16
0			0	24	0	0	0	0	0	2022-08-12	3	170	0.6	0	1	0	7	105	1	0	0	0	0		172	57.5	19.4362	26631.7	6
0			0	14	0	0	0	0	0	2020-09-30	25	230	0.5	0	1	0	13	80	1	0	0	1	0		162	60	22.8624	26684.6	11
0			0	26	0	0	0	1	0	2020-12-30	22	230	1.4	0	1	9	13	90	1	0	1	0	0		164	53	19.7055	26835.5	11
0			1	44	0	0	0	0	0	2020-08-26	26	170	0.4	0	1	1	10	90	1	0	0	1	0		176	85	27.4406	26849.8	5
0			0	20	0	0	0	0	0	2021-03-01	20	185	2.1	0	1	6	10	75	1	0	0	0	0		160	55	21.4844	26860	4
0			0	34	0	0	0	0	0	2020-10-19	25	185	1.6	0	1	7	21	60	1	0	0	1	0		165	60	22.0386	26948.3	7
0			0	27	0	0	0	0	0	2020-12-11	23	170	1.7	0	1	0	14	75	1	0	0	0	0		160	70	27.3438	26962	14
0			0	48	1	0	0	0	0	2020-11-16	24	155	0.8	0	1	0	6	75	1	0	0	0	0		165	81	29.7521	27027.5	1
0			0	34	0	0	0	0	0	2020-01-08	34	165	0.5	0	1	0	8	105	1	0	0	0	0		167	70	25.0995	27045.9	6
0			1	37	0	0	0	0	0	2020-10-14	25	245	0.7	0	1	0	7	140	1	0	0	1	1		172	83	28.0557	27112.8	8
0			1	37	0	0	0	0	0	2019-11-20	36	180	0.7	0	1	2	7	140	1	0	0	1	0		178	84	26.5118	27132.7	10
0			0	25	0	0	0	0	0	2019-12-09	35	90	0.6	0	1	0	4	105	1	0	0	1	0		158	68	27.2392	27177.2	11
0			0	34	0	0	0	1	0	2020-07-23	28	155	0.6	1	1	4	11	90	1	0	0	0	0		163	65	24.4646	27179.2	4
0			0	35	0	0	0	0	0	2020-05-16	30	120	0.5	1	1	0	4	120	1	0	0	0	0		173	60	20.0474	27206.7	7
0			0	32	0	0	0	0	0	2020-11-16	24	120	0.4	0	1	0	10	75	1	0	0	1	0		162	70	26.6728	27246.1	7
0			0	34	0	0	0	0	0	2020-06-17	29	200	0.7	0	1	0	2	75	1	0	0	0	0		160	53	20.7031	27367.4	12
0			0	35	0	0	0	0	0	2020-06-17	29	215	0.8	0	1	1	3	105	1	0	0	0	0		167	58	20.7967	27444.9	8
0			0	26	0	0	0	1	0	2020-09-14	26	140	1	0	1	4	5	85	1	0	0	0	0		170	80	27.6817	27490.5	11
0			0	31	0	0	0	0	0	2020-11-06	24	195	0.4	0	1	0	11	95	1	0	0	1	0		170	90	31.1419	27585.1	5
0			0	33	0	0	0	0	0	2020-10-28	24	150	0.4	0	1	0	5	60	1	0	0	1	0		161	51	19.6752	27632.6	3
0			0	54	0	0	0	0	0	2020-09-23	26	145	1.4	1	1	2	10	120	1	0	0	1	0		156	61.7	25.3534	27659.8	10
0			0	43	0	0	0	0	0	2019-12-04	35	190	0.5	0	1	0	6	30	1	0	0	1	0		172	100	33.8021	27785.9	8
0			1	38	0	0	0	0	0	2019-08-30	38	215	0.6	1	1	0	9	170	1	0	0	1	0		156	61	25.0657	27837.6	12
0			0	52	0	0	0	1	0	2019-11-20	36	190	0.7	0	1	2	25	90	1	0	0	0	0		160	70	27.3438	27849.9	2
0			0	47	0	0	0	1	0	2020-08-17	27	205	0.6	0	1	0	22	65	1	0	0	0	0		167	62.5	22.4103	27852.7	8
0			0	26	0	0	0	0	1	2022-06-17	5	175	0.9	0	1	0	12	120	1	1	0	0	0		160	61.5	24.0234	27860	11
0			0	27	0	0	0	1	0	2020-07-20	28	165	1.7	0	1	2	8	30	1	0	0	0	0		155	47	19.563	28041.2	7
0			0	41	0	0	0	1	0	2019-10-23	37	135	0.7	0	1	0	14	70	1	0	0	1	0		162	52	19.8141	28314.8	3
0			0	42	0	0	0	0	0	2019-06-24	41	110	1	0	1	1	5	35	1	0	0	0	0		167	50	17.9282	28557.3	1
0			0	38	0	0	0	1	1	2021-02-03	21	225	0.4	0	1	0	9	120	1	0	0	0	0		160	70	27.3438	28628.8	6
0			0	30	0	0	0	0	0	2020-09-25	26	180	1.5	0	1	0	11	75	1	0	0	1	0		161	51	19.6752	28657.2	8
0			0	42	0	0	0	0	0	2020-09-05	26	120	0.5	0	1	0	7	105	1	0	0	0	0		163	75	28.2284	30376.4	10
0			0	30	0	0	0	0	0	2019-03-18	44	185	0.7	0	1	5	8	120	1	0	0	0	0		162	58	22.1003	30965.2	3
0			0	22	0	0	0	1	1	2020-09-05	26	190	0.8	0	1	2	9	95	1	1	1	1	0		165	59	21.6713	32818.4	3
0			0	47	0	0	0	0	0	2022-05-18	6	240	0.3	0	1	3	5	130	14	1	0	0	0	Tracheal fistula	156	57	23.4221	33011.9	13
0			0	32	0	0	0	1	0	2020-09-01	26	90	0.6	0	1	0	8	60	1	0	0	0	0		167	52	18.6453	25589.7	3

## Sheet: Conventional group
group	name	ID	sex（1M）	age	Hypertension	Diabetes	Coronary heart disease	Hashimoto’s thyroiditis（Yes1）	Scope of surgery（total=1）	date of surgery	follow-up M	operative time	tumor size	extrathyroidal tissue invasion	Pathology（1PTC，2B）	Retrieved L	Metastatic L	Postoperative drainage volume	Hospital day	Hypoparathyroidism	Vocal cord palsy	T Mental nerve injury	P Mental nerve injury	other C	height	weight	BMI	costs	HAM-A score
1			0	48	0	0	0	1	0	2019-05-26	41	185	1.3	0	0			130	4	0	0	1	0		165	75	27.5482	26709.2	9
1			0	33	0	0	0	0	0	2019-09-11	38	155	1.5	0	0			80	4	0	0	1	0		160	66	25.7812	33429.7	16
1			0	40	0	0	0	1	0	2019-09-27	37	180	0.3	0	0			130	4	0	0	0	0		164	60	22.3081	25002.7	17
1			0	48	0	0	0	1	0	2019-12-09	35	80	0.4	0	0			40	4	0	0	1	0		155	66	27.4714	25893.2	8
1			0	37	0	0	0	0	0	2020-01-15	34	140	1	0	0			90	3	0	0	0	0		172	73	24.6755	25353.4	13
1			0	33	0	0	0	1	0	2020-02-05	33	205	1.2	0	0			75	5	0	0	1	1	Seroma	167	66	23.6652	23805.6	5
1			0	27	0	0	0	1	0	2020-03-18	32	145	3.5	0	0			75	3	0	0	0	0		163	70	26.3465	24781.4	9
1			0	33	0	0	0	1	0	2020-08-18	27	135	1.2	0	0			115	4	0	0	0	0		170	56	19.3772	24746.6	2
1			0	49	0	0	0	0	0	2020-08-19	27	190	0.3	0	0			60	4	0	0	1	0		158	57	22.8329	26207.8	10
1			0	26	0	0	0	0	0	2021-03-10	20	160	1	0	0			75	3	0	0	0	0		165	57	20.9366	23408.8	0
1			0	51	0	0	0	1	0	2021-05-07	18	115	0.5	0	0			75	3	0	0	1	0		162	54	20.5761	26959.2	3
1			0	38	0	0	0	0	0	2021-05-31	17	170	1	0	0			90	3	0	0	0	0		170	73	25.2595	21849.5	10
1			1	53	0	0	0	0	0	2021-06-02	17	160	1	0	0			120	3	0	0	1	0		167	75	26.8923	22010.8	8
1			0	38	0	0	0	1	0	2021-06-11	17	130	1.7	0	0			95	3	0	0	1	0		164	70	26.0262	23570.5	7
1			0	40	0	0	0	1	1	2021-07-07	16	210	1.5	0	0			130	4	1	0	0	0		170	88	30.4498	24117.1	9
1			0	24	0	0	0	1	0	2021-08-09	15	139	1	0	0			105	3	0	0	1	0		165	53	19.4674	22261.9	1
1			0	27	0	0	0	0	0	2019-03-22	44	180	1.2	0	1	3	6	100	4	0	0	0	0		165	75	27.5482	30682.2	4
1			0	50	0	0	0	1	0	2019-04-03	43	230	0.5	0	1	1	5	35	4	0	0	0	0		152	49	21.2084	28255.9	7
1			0	32	0	0	0	1	0	2019-04-22	43	225	0.7	0	1	2	3	80	4	0	0	1	0		165	64.5	23.6915	27447	2
1			0	41	0	0	0	0	0	2019-05-12	42	155	0.3	0	1	0	2	60	3	0	0	0	0		155	69.5	28.9282	29432.4	11
1			0	37	0	0	0	0	0	2019-05-12	42	175	0.8	1	1	2	4	70	3	0	0	1	0		172	91	30.7599	31565	2
1			0	33	0	0	0	0	0	2019-05-12	42	195	0.7	0	1	2	3	130	4	0	0	1	0		160	64	25	28758.6	8
1			0	47	0	0	0	0	0	2019-05-17	42	195	0.3	0	1	2	6	130	4	0	0	1	0		165	65	23.8751	27988.3	1
1			0	37	0	0	0	1	0	2019-05-26	41	140	0.6	0	1	0	10	20	4	0	0	0	0		165	57	20.9366	26623.6	5
1			0	32	0	0	0	0	0	2019-05-26	41	160	0.4	0	1	1	3	100	4	0	0	1	0		160	75	29.2969	27465.2	3
1			0	33	0	0	0	1	1	2019-05-26	41	200	0.6	0	1	0	9	160	4	1	0	1	0		164	66	24.539	23110.2	3
1			0	30	0	0	0	0	0	2019-06-26	40	190	0.8	0	1	1	7	70	4	0	0	0	0		165	80	29.3848	29731.5	4
1			0	42	0	0	0	0	0	2019-07-03	40	140	0.5	1	1	0	6	140	4	0	0	1	0		170	109	37.7163	28901.6	11
1			0	26	0	0	0	1	0	2019-07-03	40	180	0.8	1	1	7	8	100	4	0	0	1	0		166	80	29.0318	29887.4	2
1			0	43	0	0	0	0	0	2019-07-03	40	190	1.4	1	1	0	6	140	3	0	0	0	0		179	81	25.2801	28236.4	9
1			0	23	0	0	0	0	0	2019-07-05	40	180	1.5	0	1	5	9	150	4	0	0	0	0		165	100	36.7309	29444.2	6
1			0	33	0	0	0	1	0	2019-07-08	40	165	0.7	0	1	1	6	75	4	0	0	0	0		163	70	26.3465	29498.2	9
1			0	39	0	0	0	0	0	2019-07-08	40	240	1.2	0	1	0	1	155	4	0	0	1	1		168	76	26.9274	29575.7	6
1			0	24	0	0	0	0	0	2019-07-10	40	170	0.3	1	1	0	6	50	5	0	0	0	0		166	65	23.5883	28912.3	6
1			0	48	0	0	0	1	0	2019-07-10	40	205	1.3	0	1	3	10	120	4	0	0	1	0		163	70	26.3465	28969.1	8
1			0	39	0	0	0	1	0	2019-07-22	40	185	1.5	0	1	2	9	110	4	0	0	0	0		155	68	28.3039	29203.2	5
1			1	23	0	0	0	0	0	2019-07-24	40	185	0.5	0	1	1	5	100	7	0	0	1	0	infection	155	85	35.3798	28849.5	7
1			0	26	0	0	0	0	0	2019-08-09	39	180	1.3	1	1	2	12	120	4	0	0	0	0		147	54	24.9896	29302.1	11
1			0	26	0	0	0	0	0	2019-08-14	39	220	0.6	0	1	2	7	135	4	0	0	1	0		162	56.5	21.5287	29239.7	18
1			1	32	0	0	0	0	0	2019-08-21	39	220	0.5	0	1	1	6	140	4	0	0	1	0		160	67	26.1719	28267.7	8
1			0	23	0	0	0	0	0	2019-08-23	39	210	1	0	1	0	15	130	4	0	0	0	0		162	61	23.2434	28309.6	6
1			0	49	0	0	0	0	0	2019-08-23	39	220	0.8	0	1	0	9	150	4	0	0	1	0		160	60	23.4375	27435.2	2
1			0	47	0	0	0	0	0	2019-08-26	38	240	0.9	1	1	0	3	115	4	0	0	1	1		158	57	22.8329	27456.3	9
1			0	31	0	0	0	1	0	2019-08-28	38	225	1	0	1	1	1	125	4	0	0	0	0		178	80	25.2493	27940.9	22
1			0	52	0	0	0	1	0	2019-09-11	38	160	0.7	0	1	2	5	125	4	0	0	1	0		155	42	17.4818	27041.3	7
1			1	23	0	0	0	0	0	2019-09-25	38	185	0.5	0	1	0	6	100	4	0	0	0	0		160	44	17.1875	28046.8	5
1			0	30	0	0	0	0	0	2019-09-29	37	180	0.7	0	1	0	7	120	4	0	0	1	0		163	70	26.3465	25115.1	2
1			1	22	0	0	0	0	0	2019-10-05	37	140	0.6	0	1	5	7	120	4	0	0	0	0		167	78	27.968	26240.8	10
1			0	37	0	0	0	0	0	2019-10-09	37	200	0.9	0	1	2	8	100	4	0	0	1	0		167	60	21.5139	24321.3	9
1			0	26	0	0	0	1	0	2019-10-14	37	195	0.5	0	1	0	4	105	3	0	0	0	0		167	65	23.3067	27497.5	7
1			0	25	0	0	0	0	0	2019-10-16	37	165	0.8	0	1	2	8	70	4	0	0	0	0		160	67.7	26.4453	26318.9	3
1			1	36	0	0	0	0	0	2019-10-23	37	155	1.5	0	1	0	9	140	3	0	0	0	0		165	65	23.8751	26682.5	1
1			0	28	0	0	0	0	0	2019-10-25	37	145	0.9	1	1	0	1	100	3	0	0	1	0		160	60	23.4375	26191.7	2
1			0	35	0	0	0	1	0	2019-10-25	37	160	0.5	0	1	0	11	120	3	0	0	0	0		163	76	28.6048	18219.2	2
1			0	34	0	0	0	0	0	2019-10-30	36	205	0.4	0	1	1	8	160	3	0	0	1	0		165	70.9	26.0422	28294.8	0
1			0	37	0	0	0	0	0	2019-11-11	36	280	0.5	1	1	0	5	160	4	0	1	1	1		152	66	28.5665	27581.1	3
1			0	37	0	0	0	0	0	2019-11-13	36	180	0.3	0	1	0	3	85	4	0	0	1	0		170	80	27.6817	27930.8	5
1			0	33	0	0	0	1	0	2019-11-15	36	160	1	0	1	0	6	70	4	0	0	0	0		187	65	18.5879	26700.7	9
1			0	45	0	0	0	0	0	2019-11-18	36	165	0.6	0	1	1	3	115	3	0	0	0	0		172	72	24.3375	26931.1	4
1			0	30	0	0	0	0	0	2019-11-18	36	200	0.8	0	1	0	7	145	3	0	0	0	0		176	77.5	25.0194	27519.6	6
1			0	45	0	0	0	0	0	2019-11-18	36	220	1	0	1	0	5	130	3	0	0	1	1		164	66.8	24.8364	26766.4	6
1			1	33	0	0	0	0	0	2019-11-22	36	105	0.5	0	1	4	10	130	4	0	0	0	0		160	78	30.4688	26632.4	2
1			0	63	1	0	1	0	0	2019-11-25	36	140	0.4	0	1	0	6	70	3	0	0	1	0		166	66	23.9512	28024.9	3
1			0	31	0	0	0	1	0	2019-11-27	35	190	1.2	1	1	0	8	105	3	0	0	1	0		150	60	26.6667	27270.1	3
1			0	39	0	0	0	0	0	2019-11-27	35	205	0.4	0	1	0	3	75	3	0	0	0	0		169	76	26.6097	27941	6
1			1	39	0	0	0	0	0	2019-11-29	35	210	0.5	0	1	12	12	50	4	0	0	1	0		163	66.5	25.0292	28320.9	4
1			0	46	1	0	0	1	0	2019-12-02	35	230	0.4	0	1	0	6	105	5	0	0	1	1		174	74	24.4418	32240.5	7
1			0	33	0	0	0	0	0	2019-12-09	35	175	0.4	0	1	3	13	75	3	0	0	0	0		168	83	29.4076	26457.8	13
1			0	25	0	0	0	0	0	2019-12-18	35	180	0.8	0	1	4	11	135	4	0	0	1	0		160	70.5	27.5391	32645	7
1			0	37	0	0	0	0	0	2019-12-18	35	190	0.5	0	1	0	14	20	4	0	0	0	0		160	71	27.7344	34022.4	11
1			0	60	1	0	0	0	0	2019-12-20	35	200	1	1	1	0	4	140	4	0	0	1	0		164	84	31.2314	28012.4	6
1			0	44	0	0	0	0	0	2019-12-23	35	120	0.7	0	1	2	3	170	4	0	0	0	0		160	82	32.0312	25765.3	6
1			0	29	0	0	0	0	0	2019-12-30	34	170	0.9	1	1	3	4	105	5	0	0	1	0		157	74	30.0215	28627.4	6
1			0	55	0	0	0	1	0	2020-01-06	34	145	0.8	0	1	0	7	90	3	0	0	1	0		155	60	24.974	28362.4	5
1			1	26	0	0	0	0	0	2020-01-06	34	195	0.3	0	1	0	3	180	7	0	0	0	0	Dehiscence of incision	170	106	36.6782	27141.8	11
1			0	47	0	0	0	0	0	2020-02-05	33	135	0.7	0	1	0	3	70	4	0	0	1	0		158	61	24.4352	23529.1	5
1			0	35	0	0	0	0	0	2020-02-05	33	200	0.7	0	1	0	7	110	4	0	0	0	0		163	52	19.5717	25198.5	4
1			0	31	0	0	0	0	0	2020-02-07	33	220	0.4	0	1	1	9	160	4	0	0	1	0		163	52.5	19.7599	26726	9
1			0	27	0	0	0	0	0	2020-03-06	32	170	0.5	0	1	3	9	120	4	0	0	0	0		168	53	18.7783	26702.5	3
1			0	33	0	0	0	1	0	2020-03-09	32	170	0.5	0	1	4	10	120	4	0	0	1	0		165	74.5	27.3646	28186.5	7
1			0	28	0	0	0	0	0	2020-03-09	32	180	0.8	0	1	0	2	105	4	0	0	0	0		165	60	22.0386	27993.6	10
1			0	34	0	0	0	0	0	2020-03-18	32	180	0.7	0	1	0	1	100	4	0	0	1	0		166	65	23.5883	25814.7	10
1			1	37	0	0	0	0	0	2020-04-03	31	145	0.8	0	1	2	7	120	4	0	0	0	0		166	70	25.4028	27171.5	12
1			0	39	0	0	0	0	0	2020-04-08	31	180	1.2	0	1	1	4	150	4	0	0	0	0		153	54	23.0681	28341.5	5
1			0	39	0	0	0	1	0	2020-04-22	31	290	0.5	0	1	0	8	135	3	0	0	1	0		153	64	27.3399	28264.7	5
1			0	34	0	0	0	0	0	2020-04-28	30	135	0.3	0	1	0	5	60	3	0	0	0	0		160	60	23.4375	28364	4
1			0	37	0	0	0	0	0	2020-04-29	30	160	0.3	0	1	4	5	130	4	0	0	0	0		156	55	22.6003	27131.2	0
1			0	27	0	0	0	0	0	2020-05-06	30	170	0.3	0	1	0	5	95	3	0	0	1	0		168	54	19.1327	24978.7	7
1			1	31	0	0	0	0	0	2020-05-06	30	215	0.4	0	1	0	7	120	4	0	0	0	0		173	80	26.7299	26005.1	10
1			0	28	0	0	0	0	0	2020-05-08	30	210	0.5	0	1	3	3	60	4	0	0	0	0		168	74	26.2188	27211.7	4
1			0	21	0	0	0	0	0	2020-05-18	30	150	0.4	0	1	0	12	65	3	0	0	1	0		167	75	26.8923	25861.5	6
1			1	22	0	0	0	1	0	2020-05-22	30	235	1.3	1	1	3	8	100	4	0	0	1	0		179	105	32.7705	28175.9	10
1			0	30	0	0	0	1	0	2020-05-27	29	170	0.3	0	1	0	11	100	4	0	0	0	0		170	72	24.9135	26553.8	5
1			0	44	0	0	0	0	1	2020-05-27	29	210	0.3	0	1	0	5	125	4	1	0	0	0		156	55	22.6003	30750.8	5
1			0	26	0	0	0	1	1	2020-05-29	29	245	0.8	0	1	1	9	140	4	1	0	1	1		156	55	22.6003	30685.3	6
1			0	39	0	0	0	0	0	2020-06-16	29	140	0.4	0	1	0	4	75	3	0	0	0	0		176	80	25.8264	26664.4	6
1			1	39	0	0	0	0	0	2020-07-06	28	195	0.4	0	1	3	5	110	4	0	0	0	0		189	90	25.1953	26762.7	5
1			0	50	0	0	0	0	0	2020-07-06	28	250	0.5	1	1	1	1	85	3	0	0	1	0		170	62.5	21.6263	26455.3	7
1			0	49	0	0	0	0	0	2020-07-08	28	125	0.2	0	1	0	2	110	4	0	0	0	0		155	65	27.0552	24125.8	9
1			0	28	0	0	0	0	0	2020-07-08	28	270	0.7	0	1	1	2	95	4	0	0	1	0		158	47.5	19.0274	28208.3	12
1			0	49	0	0	0	0	0	2020-07-22	28	225	1.3	0	1	0	8	30	4	0	0	0	0		175	71	23.1837	28702.3	9
1			0	24	0	0	0	0	0	2020-08-10	27	155	0.4	0	1	0	10	130	3	0	0	1	0		165	62	22.7732	24995	8
1			0	36	0	0	0	0	0	2020-08-14	27	130	0.2	0	1	0	5	50	3	0	0	0	0		173	78	26.0617	24999	3
1			0	29	0	0	0	1	0	2020-08-19	27	185	0.7	0	1	0	8	70	4	0	0	1	0		157	55	22.3133	27796.5	6
1			1	26	0	0	0	0	0	2020-08-26	26	165	0.3	0	1	4	6	75	3	0	0	0	0		180	97.7	30.1543	24523.5	9
1			0	32	0	0	0	1	0	2020-09-04	26	180	0.8	0	1	2	9	90	4	0	0	1	0		158	62	24.8358	25810.1	10
1			0	33	0	0	0	1	1	2020-09-07	26	230	0.5	0	1	0	10	70	4	1	0	1	0		167	69	24.7409	30587.6	6
1			0	42	0	0	0	0	0	2020-09-09	26	135	1.3	0	1	0	6	45	3	0	0	0	0		162	57	21.7193	26354.9	7
1			1	33	0	0	0	0	0	2020-09-11	26	205	0.3	0	1	0	3	45	3	0	0	0	0		170	70	24.2215	26334.1	9
1			1	41	0	0	0	1	0	2020-09-14	26	175	0.7	0	1	11	16	75	3	0	0	1	0		172	62	20.9573	28435.2	8
1			0	31	0	0	0	0	0	2020-09-18	26	150	1.2	0	1	3	5	65	4	0	0	0	0		172	75	25.3515	27073.1	2
1			0	42	0	0	0	0	0	2020-09-21	26	125	1	0	1	2	17	65	3	0	0	0	0		160	54	21.0938	29604.6	5
1			1	29	0	0	0	0	0	2020-09-21	26	195	0.3	0	1	1	2	60	3	0	0	1	0		177	73	23.3011	27212.5	6
1			0	54	0	0	0	0	0	2020-10-09	25	155	0.7	0	1	4	6	75	3	0	0	0	0		158	70	28.0404	25807.6	11
1			0	33	0	0	0	0	0	2020-10-16	25	150	0.2	0	1	0	3	110	4	0	0	1	0		174	80	26.4236	24392	10
1			0	48	0	0	0	0	0	2020-10-30	24	215	0.4	0	1	0	6	95	3	0	0	1	0		150	65	28.8889	27112.6	5
1			0	32	0	0	0	0	0	2020-11-02	24	140	3	0	1	0	0	75	3	0	0	0	0		165	80	29.3848	24819.4	5
1			0	38	0	0	0	1	0	2020-11-13	24	160	0.6	0	1	2	12	65	3	0	0	0	0		163	37.5	14.1142	26435	0
1			0	49	0	0	0	0	0	2020-11-13	24	165	0.8	0	1	1	8	105	3	0	0	1	0		160	65	25.3906	28563.3	5
1			0	39	0	0	0	0	0	2020-11-20	24	155	0.4	0	1	1	7	100	4	0	0	0	0		162	60	22.8624	28281.8	2
1			0	33	0	0	0	0	0	2020-11-20	24	155	0.5	0	1	2	7	100	4	0	0	1	0		172	75	25.3515	27199.8	15
1			0	40	0	0	0	1	0	2020-11-23	24	180	0.6	0	1	0	10	60	3	0	0	0	0		160	57	22.2656	27124.4	4
1			0	42	0	0	0	0	0	2020-11-30	23	180	0.8	0	1	5	10	90	4	0	0	0	0		165	67	24.6097	35279.7	25
1			0	30	0	0	0	0	0	2020-12-02	23	225	1.3	0	1	2	6	60	3	0	0	1	0		166	57	20.6852	28132.6	9
1			0	42	0	0	0	0	1	2020-12-02	23	240	0.6	0	1	0	6	70	4	0	0	0	0		161	62.5	24.1117	28987.6	6
1			0	31	0	0	0	0	0	2020-12-09	23	150	0.4	0	1	0	5	45	3	0	0	1	0		156	69	28.3531	25673.5	19
1			0	32	0	0	0	0	0	2020-12-09	23	180	0.3	0	1	0	9	90	3	0	0	0	0		158	81	32.4467	25581.9	10
1			0	24	0	0	0	0	0	2020-12-14	23	170	1	0	1	4	8	90	3	0	0	1	0		162	48	18.2899	27446	2
1			1	24	0	0	0	0	0	2020-12-14	23	230	1.8	1	1	2	8	45	3	0	0	0	0		172	70	23.6614	29516.8	5
1			0	30	0	0	0	1	0	2020-12-25	23	180	0.6	0	1	6	7	120	4	0	0	0	0		172	50	16.901	26890.5	4
1			0	33	0	0	0	0	0	2021-01-04	22	140	0.3	0	1	0	5	65	3	0	0	1	0		159	53	20.9644	24503.6	11
1			0	42	0	0	0	0	0	2021-01-04	22	170	0.5	0	1	1	10	30	3	0	0	0	0		170	62	21.4533	25959.3	3
1			0	34	0	0	0	1	0	2021-01-13	22	205	0.6	0	1	4	19	105	3	0	0	0	0		161	54	20.8325	25303.5	13
1			0	29	0	0	0	1	0	2021-01-20	22	160	0.8	0	1	1	11	135	3	0	0	1	0		160	64	25	27160.8	6
1			0	28	0	0	0	0	0	2021-01-22	22	185	0.8	0	1	1	19	150	3	0	0	0	0		168	92	32.5964	25807	4
1			1	30	0	0	0	0	0	2021-01-25	22	160	0.3	0	1	0	2	75	3	0	0	1	0		173	70	23.3887	24658.3	5
1			0	28	0	0	0	0	0	2021-01-27	21	195	0.8	0	1	2	4	75	3	0	0	0	0		170	88	30.4498	27077.6	2
1			0	27	0	0	0	0	1	2021-01-27	21	250	0.5	0	1	6	7	70	4	1	0	1	0		162	64	24.3865	29360.1	9
1			0	33	0	0	0	0	0	2021-02-07	21	170	0.3	0	1	1	2	75	3	0	0	0	0		162	63	24.0055	25499.1	5
1			0	26	0	0	0	0	0	2021-02-07	21	180	0.6	0	1	2	9	60	3	0	0	1	0		162	48	18.2899	25157.4	8
1			0	28	0	0	0	1	0	2021-02-07	21	180	0.3	0	1	0	16	105	3	0	0	0	0		163	57	21.4536	26050.8	1
1			0	24	0	0	0	1	0	2021-02-18	21	165	0.5	0	1	4	9	70	3	0	0	0	0		177	63	20.1092	25876.4	9
1			0	32	0	0	0	1	0	2021-02-26	20	190	1	0	1	1	8	90	3	0	0	0	0		163	52	19.5717	27011.2	1
1			0	34	0	0	0	1	1	2021-03-17	20	280	1.7	1	1	0	16	50	4	1	0	1	0		178	86	27.143	27377	1
1			0	44	0	0	0	0	0	2021-03-22	20	175	1.1	0	1	1	2	70	3	0	0	0	0		158	80	32.0461	24805.5	7
1			0	25	0	0	0	0	0	2021-03-27	19	240	0.3	0	1	0	3	45	3	0	0	0	0		160	61	23.8281	29431.5	5
1			0	40	0	0	0	1	0	2021-04-14	19	150	0.8	0	1	2	14	95	3	0	0	1	0		177	63	20.1092	23390.6	8
1			0	29	0	0	0	1	0	2021-04-16	19	140	0.5	0	1	2	9	140	4	0	0	0	0		158	66	26.4381	23631.7	4
1			0	45	0	0	0	1	1	2021-04-16	19	240	0.8	0	1	1	13	130	4	0	0	0	0		162	65	24.7676	24129	6
1			0	31	0	0	0	0	0	2021-04-19	19	160	0.5	0	1	1	2	75	3	0	0	1	0		162	54	20.5761	23557	6
1			1	25	0	0	0	0	0	2021-04-19	19	180	1.2	0	1	7	8	95	3	0	0	0	0		180	85	26.2346	23760.6	3
1			0	47	1	0	0	0	1	2021-04-21	19	230	1	0	1	3	8	180	5	1	0	1	0		160	63	24.6094	25748.4	6
1			0	47	0	0	0	0	1	2021-04-23	19	145	2.5	1	1	4	8	115	4	0	0	0	0		163	56.5	21.2654	24947.3	8
1			0	32	0	0	0	0	0	2021-04-26	18	145	0.7	0	1	1	4	60	3	0	0	0	0		170	70	24.2215	23963.5	10
1			0	45	0	0	0	0	0	2021-04-26	18	150	0.6	0	1	0	5	75	3	0	0	1	0		158	61	24.4352	27104.8	21
1			0	41	0	0	0	1	0	2021-04-26	18	165	0.8	0	1	0	7	60	3	0	0	1	0		155	50	20.8117	22673.7	10
1			0	39	0	0	0	0	0	2021-04-28	18	140	0.4	0	1	1	4	80	3	0	0	0	0		167	62	22.231	22788.5	9
1			0	34	0	0	0	1	0	2021-04-28	18	150	0.8	0	1	0	3	60	3	0	0	0	0		164	95	35.3212	22496.4	8
1			0	25	0	0	0	0	0	2021-05-07	18	125	0.5	0	1	1	6	75	3	0	0	0	0		160	47	18.3594	26097.9	7
1			1	33	0	0	0	0	0	2021-05-10	18	150	0.6	0	1	5	6	75	3	0	0	1	0		175	100	32.6531	23205.1	11
1			0	40	0	0	0	0	0	2021-05-12	18	95	0.7	0	1	3	9	120	3	0	0	0	0		159	52.5	20.7666	26763.3	8
1			1	46	0	0	0	0	0	2021-05-19	18	195	1	0	1	2	8	60	3	0	0	0	0		175	90	29.3878	23174.6	6
1			0	35	0	0	0	1	1	2021-05-19	18	260	1.5	1	1	1	6	170	4	0	0	0	0		173	99	33.0783	26215.1	7
1			1	45	0	0	0	0	1	2021-05-21	18	225	1	0	1	4	11	160	4	0	0	1	0		172	100	33.8021	25219.2	10
1			1	25	0	0	0	1	0	2021-05-31	17	145	0.6	0	1	4	12	170	3	0	0	1	0		172	53	17.9151	23659.7	4
1			0	34	0	0	0	0	1	2021-06-02	17	210	1.3	1	1	0	13	130	4	0	0	1	0		170	122	42.2145	25784.7	1
1			1	39	0	0	0	0	0	2021-06-09	17	130	1	0	1	1	1	75	3	0	0	1	0		185	110	32.1402	22519.2	12
1			0	53	0	0	0	0	0	2021-06-18	17	170	0.2	0	1	0	4	90	3	0	0	0	0		150	50.5	22.4444	23654.2	3
1			0	42	0	0	0	0	0	2021-06-21	17	145	0.7	0	1	0	0	80	3	0	0	0	0		166	55	19.9594	27631.1	8
1			0	34	0	0	0	1	0	2021-06-23	17	150	0.8	0	1	0	22	140	3	0	0	0	0		162	57	21.7193	25120.6	5
1			0	48	0	0	0	0	1	2021-06-23	17	250	0.7	0	1	0	6	100	4	0	1	0	0		160	65	25.3906	26051.7	8
1			0	37	0	0	0	0	0	2021-06-23	17	120	0.6	0	1	1	6	105	3	0	0	0	0		152	59	25.5367	23250	21
1			0	31	0	0	0	0	0	2021-06-23	17	135	0.5	0	1	0	5	75	3	0	0	1	0		160	55	21.4844	23300.8	1
1			0	37	0	0	0	0	0	2021-06-25	17	130	1	0	1	5	7	45	3	0	0	1	0		164	60	22.3081	25044.7	5
1			0	30	0	0	0	0	0	2021-06-28	16	140	1.3	0	1	2	11	90	3	0	0	0	0		170	67	23.1834	22381.2	5
1			0	24	0	0	0	0	0	2021-06-30	16	125	0.7	0	1	9	9	75	3	0	0	0	0		165	56	20.5693	22264.8	14
1			0	49	0	0	0	0	0	2021-07-02	16	120	0.7	0	1	0	4	105	5	0	0	1	0		163	64	24.0882	23130.9	9
1			0	31	0	0	0	1	0	2021-07-02	16	135	1	0	1	5	15	45	3	0	0	0	0		166	73	26.4915	22859.5	14
1			0	28	0	0	0	0	0	2021-07-05	16	95	0.5	0	1	0	5	60	3	0	0	1	0		170	55	19.0311	22929	3
1			0	30	0	0	0	0	0	2021-07-07	16	130	0.5	0	1	0	10	100	3	0	0	1	0		169	75	26.2596	22616.9	4
1			0	37	0	0	0	1	0	2021-07-07	16	155	0.3	0	1	2	6	60	3	0	0	0	0		165	57	20.9366	23675.1	10
1			0	27	0	0	0	0	0	2021-07-09	16	145	0.3	0	1	0	2	100	3	0	0	0	0		158	85	34.049	21185.5	10
1			0	41	0	0	0	1	0	2021-07-09	16	175	0.7	0	1	0	6	70	3	0	0	1	0		162	68	25.9107	23408.9	3
1			0	26	0	0	0	0	0	2021-07-09	16	200	0.5	0	1	0	6	165	3	0	0	0	0		155	50.5	21.0198	19243.9	1
1			0	28	0	0	0	1	0	2021-07-12	16	135	2.5	0	1	5	8	100	3	0	0	0	0		171	56	19.1512	24020.5	7
1			0	41	0	0	0	0	0	2021-07-14	16	155	0.6	1	1	1	5	65	3	0	0	1	0		158	69	27.6398	26632.3	11
1			0	41	0	0	0	1	1	2021-07-14	16	225	0.8	0	1	6	15	120	5	1	1	0	0		162	70	26.6728	25497.3	9
1			0	34	0	0	0	0	0	2021-07-19	16	160	1	0	1	2	8	75	4	0	0	0	0		168	70	24.8016	24573	7
1			0	36	0	0	0	1	0	2021-07-26	15	120	0.7	0	1	4	14	120	3	0	0	1	0		167	65	23.3067	23581.6	7
1			0	38	0	0	0	0	0	2021-07-28	15	165	0.7	0	1	2	5	60	3	0	0	0	0		156	44	18.0802	23582.6	7
1			0	42	0	0	0	1	0	2021-08-02	15	165	0.5	0	1	3	5	140	4	0	0	1	0		162	60	22.8624	23036.5	8
1			0	33	0	0	0	1	0	2021-08-02	15	175	0.7	0	1	0	10	135	3	0	0	0	0		170	68	23.5294	25466	3
1			0	36	0	0	0	1	0	2021-08-04	15	155	1.5	0	1	1	10	60	3	0	0	1	0		168	70	24.8016	23632.1	13
1			0	38	0	0	0	0	0	2021-08-11	15	115	0.4	0	1	0	4	60	3	0	0	0	0		158	60	24.0346	23020.5	10
1			1	24	0	0	0	0	0	2021-08-13	15	125	0.8	0	1	9	14	90	3	0	0	0	0		181	101.3	30.9209	23409.1	10
1			0	37	0	0	0	1	0	2021-08-18	15	140	0.7	0	1	0	5	105	3	0	0	1	0		153	56	23.9224	24115.3	22
1			0	29	0	0	0	1	0	2021-08-18	15	140	0.7	0	1	0	6	75	3	0	0	0	0		164	71.5	26.5839	22702.4	3
1			0	46	1	0	0	0	0	2021-08-18	15	145	0.7	0	1	0	5	105	3	0	0	0	0		162	64	24.3865	23030.4	6
1			0	37	0	0	0	0	0	2021-08-18	15	165	0.3	0	1	0	0	75	3	0	0	1	0		160	76.8	30	23983.9	11
1			0	40	0	0	0	0	0	2021-08-23	15	135	0.6	0	1	0	1	95	3	0	0	0	0		168	85	30.1162	19548.3	4
1			0	44	0	0	0	1	0	2021-08-25	15	120	0.6	0	1	0	7	75	3	0	0	0	0		156	59	24.2439	22738.3	16
1			0	39	0	0	0	0	0	2021-08-25	15	120	0.7	0	1	0	3	85	3	0	0	1	0		162	55	20.9572	23948.8	2
1			0	38	0	0	0	1	0	2021-08-25	15	155	0.5	0	1	0	10	110	3	0	0	1	0		160	56	21.875	22477.5	1
1			0	32	0	0	0	1	0	2021-08-27	14	135	0.6	0	1	0	7	90	3	0	0	0	0		168	55	19.487	22220.3	8
1			1	28	0	0	0	0	0	2021-08-30	14	160	0.5	0	1	1	1	125	3	0	0	0	0		192	92	24.9566	24301	7
1			0	28	0	0	0	0	0	2021-09-01	14	120	0.5	0	1	0	3	120	3	0	0	1	0		173	86	28.7347	20515.2	3
1			0	42	0	0	0	0	0	2021-09-01	14	140	1	0	1	2	3	75	3	0	0	1	0		168	72	25.5102	22424.3	8
1			0	26	0	0	0	0	0	2021-09-08	14	155	0.8	0	1	0	2	20	3	0	0	0	0		160	49	19.1406	21847.4	8
1			0	37	0	0	0	1	0	2021-09-13	14	155	0.5	0	1	1	8	60	3	0	0	1	0		161	57	21.9899	23589.5	10
1			0	31	0	0	0	0	0	2021-09-17	14	110	1.3	0	1	0	5	45	3	0	0	0	0		155	72	29.9688	22413.7	19
1			0	20	0	0	0	0	0	2021-09-24	14	155	1	0	1	0	5	100	3	0	0	1	0		173	97	32.41	22811.8	3
1			0	36	0	0	0	0	0	2021-09-26	13	180	1.2	0	1	2	9	135	3	0	0	0	0		157	50	20.2848	24404.3	0
1			0	43	0	0	0	0	0	2021-09-29	13	110	1.2	0	1	2	6	135	3	0	0	0	0		162	67.5	25.7202	22673.2	5
1			0	34	0	0	0	0	0	2021-09-29	13	130	1.2	0	1	3	4	60	3	0	0	0	0		171	75	25.6489	23105.4	7
1			0	43	0	0	0	0	1	2021-09-29	13	180	0.5	0	1	0	7	110	3	1	0	1	0		160	59	23.0469	24424.7	14
1			0	41	0	0	0	0	0	2021-10-08	13	190	1.5	0	1	0	6	75	3	0	0	0	0		162	55	20.9572	24338.6	16
1			0	34	0	0	0	1	1	2021-10-13	13	225	1	0	1	0	8	160	4	1	1	1	0		165	56	20.5693	25907.8	6
1			0	32	0	0	0	1	0	2021-10-15	13	135	0.4	0	1	1	16	95	3	0	0	0	0		177	65	20.7476	20860.1	8
1			0	34	0	0	0	1	0	2021-10-15	13	140	0.4	0	1	0	10	75	3	0	0	1	0		167	69	24.7409	22449.9	1
1			0	40	0	0	0	1	0	2021-10-18	13	120	0.5	0	1	0	4	75	3	0	0	0	0		170	72.5	25.0865	23868.6	6
1			0	30	0	0	0	0	0	2021-10-18	13	145	0.4	1	1	0	3	100	3	0	0	0	0		163	52	19.5717	23398.2	5
1			0	53	0	0	0	0	0	2021-10-18	13	170	0.9	0	1	0	7	90	3	0	0	1	0		155	57	23.7253	23197.1	2
1			0	50	0	0	0	0	0	2021-10-27	12	220	0.9	0	1	0	2	95	3	0	0	0	0		155	54.5	22.6847	23044.1	2
1			1	29	0	0	0	0	0	2021-11-24	12	145	0.9	0	1	6	12	120	3	0	0	0	0		172	90	30.4218	20069.8	1
1			0	29	0	0	0	1	1	2021-11-26	11	210	1.1	1	1	8	10	120	4	1	0	1	0		165	60	22.0386	23586.3	9
1			0	34	0	0	0	0	0	2021-12-03	11	100	0.4	0	1	4	5	20	3	0	0	0	0		163	52.7	19.8351	22317.2	3
1			0	27	0	0	0	0	0	2021-12-06	11	120	0.8	0	1	1	3	60	3	0	0	0	0		152	70	30.2978	19190.4	4
1			0	36	0	0	0	0	0	2021-12-08	11	130	0.8	0	1	2	3	75	3	0	0	0	0		170	90	31.1419	22589.6	8
1			1	25	0	0	0	0	0	2021-12-15	11	140	0.4	0	1	0	1	125	3	0	0	1	0		190	97	26.8698	22064.3	0
1			0	39	0	0	0	0	0	2021-12-15	11	165	0.5	0	1	2	6	20	3	0	0	0	0		165	75	27.5482	22447.7	1
1			0	27	0	0	0	1	0	2021-12-17	11	140	0.6	0	1	3	9	15	3	0	0	1	0		173	62	20.7157	23003.3	5
1			0	28	0	0	0	0	0	2021-12-24	11	140	0.8	0	1	0	6	50	3	0	0	0	0		162	55	20.9572	19667.4	3
1			0	40	0	0	0	0	0	2021-12-31	10	170	0.7	0	1	0	9	20	3	0	0	0	0		160	70	27.3438	22773.2	6
1			0	34	0	0	0	0	0	2022-01-05	10	115	0.5	0	1	5	7	60	3	0	0	0	0		156	65	26.7094	22363.8	10
1			0	22	0	0	0	0	0	2022-01-07	10	165	0.7	0	1	0	3	50	3	0	0	1	0		168	75	26.5731	22903.8	6
1			0	25	0	0	0	0	0	2022-01-07	10	120	0.5	0	1	2	9	45	3	0	0	0	0		178	66	20.8307	22335.2	7
1			0	34	0	0	0	1	0	2022-01-10	10	140	1.1	0	1	7	10	75	3	0	0	1	0		165	55	20.202	22370.4	6
1			0	19	0	0	0	0	0	2022-01-14	10	145	0.5	0	1	3	3	30	3	0	0	0	0		174	110	36.3324	22014.8	6
1			0	24	0	0	0	1	0	2022-01-19	10	160	0.7	0	1	0	9	60	3	0	0	1	0		169	55	19.257	20672	8
1			0	33	0	0	0	0	0	2022-01-19	10	85	0.4	0	1	0	2	50	3	0	0	1	0		173	69	23.0546	22865.6	18
1			0	37	0	0	0	0	0	2022-02-09	9	140	0.8	0	1	1	5	190	3	0	0	0	0		167	50	17.9282	22388.3	14
1			0	30	0	0	0	1	0	2022-02-09	9	110	0.5	0	1	0	9	145	3	0	0	0	0		168	57	20.1956	23018.7	3
1			0	22	0	0	0	0	0	2022-02-11	9	135	1.5	1	1	9	11	110	3	0	0	0	0		152	85	36.7902	23877.7	1
1			0	30	0	0	0	1	0	2022-02-21	9	125	0.8	0	1	0	11	30	3	0	0	1	0		160	50	19.5312	22485.2	2
1			0	39	0	0	0	0	0	2022-02-23	9	130	1.1	1	1	3	7	70	3	0	0	0	0		162	57.5	21.9098	22909.3	4
1			0	23	0	0	0	1	0	2022-02-23	9	140	0.4	0	1	0	9	75	3	0	0	1	0		168	50	17.7154	21974.8	10
1			0	41	0	0	0	0	0	2022-02-25	9	95	0.6	0	1	0	3	75	3	0	0	0	0		166	61.5	22.3182	23272	14
1			1	51	0	0	0	0	0	2022-02-25	9	110	0.4	0	1	1	1	45	4	0	0	1	0		182	79	23.8498	23648.5	7
1			0	25	0	0	0	0	0	2022-02-25	9	115	0.3	0	1	0	3	70	3	0	0	0	0		165	80	29.3848	22774.3	4
1			1	29	0	0	0	1	0	2022-02-28	8	150	0.4	0	1	1	5	75	3	0	0	0	0		178	70	22.0932	22705.3	3
1			0	28	0	0	0	1	0	2022-03-14	8	130	0.7	1	1	0	15	75	3	0	0	0	0		169	80	28.0102	22220.2	3
1			0	35	0	0	0	0	0	2022-03-14	8	115	0.6	0	1	2	4	90	3	0	0	0	0		156	52	21.3675	23307.6	6
1			0	27	0	0	0	0	0	2022-03-18	8	145	0.9	0	1	2	5	70	5	0	0	0	0		155	50	20.8117	20193.3	4
1			0	33	0	0	0	1	0	2022-03-18	8	190	0.5	0	1	0	13	65	3	0	0	1	0		158	75	30.0433	23294.5	15
1			0	31	0	0	0	0	1	2022-03-21	8	170	0.4	0	1	0	5	180	4	0	0	0	0		163	80	30.1103	24319.1	6
1			0	19	0	0	0	1	0	2022-04-02	7	150	0.5	0	1	0	20	160	4	0	0	1	0		110	62	51.2397	22425.1	9
1			0	25	0	0	0	1	1	2022-04-11	7	190	0.6	0	1	0	20	100	4	0	0	0	0		165	64	23.5078	27055.5	7
1			0	24	0	0	0	0	0	2022-04-27	6	115	0.5	0	1	1	2	120	3	0	0	1	0		164	57	21.1927	24256.3	8
1			0	28	0	0	0	1	0	2022-04-29	6	150	0.6	0	1	0	3	80	3	0	0	0	0		167	60	21.5139	25176.5	8
1			0	35	0	0	0	1	0	2022-05-05	6	100	0.7	0	1	5	8	85	3	0	0	0	0		173	90	30.0712	24441	7
1			0	40	0	0	0	0	0	2022-05-09	6	150	0.7	0	1	0	4	75	3	0	0	0	0		158	52	20.83	24932.8	6
1			0	29	0	0	0	0	0	2022-05-13	6	150	0.5	0	1	0	6	75	3	0	0	0	0		166	61	22.1367	24509.5	5
1			0	35	0	0	0	1	0	2022-05-16	6	155	0.3	0	1	0	9	50	3	0	0	0	0		163	60	22.5827	22559.8	2
1			0	34	0	0	0	0	0	2022-05-18	6	180	0.7	0	1	1	7	60	3	0	0	0	0		160	53	20.7031	25350.8	10
1			0	35	0	0	0	0	0	2022-05-20	6	115	0.7	0	1	0	10	50	3	0	0	0	0		153	50	21.3593	25449.3	3
1			0	24	0	0	0	0	0	2022-05-23	6	135	0.8	1	1	2	8	75	3	0	0	1	0		164	60	22.3081	25440.3	2
1			0	26	0	0	0	1	0	2022-05-25	6	135	0.6	1	1	2	9	75	3	0	0	0	0		175	63	20.5714	24874.9	4
1			0	36	0	0	0	1	0	2022-05-27	5	130	0.3	0	1	0	10	75	3	0	0	0	0		165	51	18.7328	25974.5	10
1			1	34	0	0	0	0	0	2022-06-13	5	180	1.5	1	1	1	2	75	3	0	1	1	0		172	95	32.112	27585.8	7
1			1	31	0	0	0	0	0	2022-06-15	5	240	1.2	0	1	2	5	100	4	0	0	0	0		187	120	34.3161	28033.1	8
1			0	36	0	0	0	0	0	2022-06-22	5	135	0.7	0	1	0	6	45	3	0	0	0	0		166	65	23.5883	23660.6	16
1			0	34	0	0	0	1	0	2022-06-27	4	125	0.5	0	1	3	9	45	3	0	0	1	0		167	67	24.0238	24505.9	6
1			0	30	0	0	0	1	0	2022-06-29	4	150	1	0	1	0	7	45	3	0	0	0	0		163	50	18.8189	23499.6	13
1			0	35	0	0	0	0	0	2022-07-01	4	170	0.2	0	1	0	1	75	3	0	0	0	0		156	69	28.3531	25071.1	15
1			0	27	0	0	0	1	0	2022-07-04	4	185	1.2	0	1	0	11	90	3	0	0	1	0		168	55	19.487	23557.2	5
1			0	39	0	0	0	0	1	2022-07-04	4	155	1.2	1	1	3	7	135	3	1	0	0	0		162	68	25.9107	28503.2	9
1			0	44	0	0	0	0	0	2022-07-06	4	145	0.4	0	1	0	10	105	3	0	0	1	0		165	75	27.5482	24766.2	9
1			0	35	0	0	0	1	1	2022-07-13	4	230	0.7	1	1	0	13	110	4	0	0	0	0		162	70	26.6728	30726.9	7
1			1	29	0	0	0	0	0	2022-07-18	4	130	1	0	1	4	12	90	3	0	0	1	0		177	82	26.1738	25918.4	7
1			1	25	0	0	0	0	0	2022-07-18	4	195	0.7	0	1	5	9	45	3	0	0	0	0		183	100	29.8606	26319	9
1			0	25	0	0	0	1	0	2022-07-18	4	135	0.8	0	1	0	4	45	3	0	0	1	0		160	70	27.3438	25361	5
1			0	26	0	0	0	0	0	2022-07-27	3	150	0.8	0	1	0	5	90	3	0	0	1	0		170	70	24.2215	25877.9	3
1			0	27	0	0	0	0	0	2022-07-29	3	110	1.3	1	1	3	10	75	3	0	0	0	0		170	76	26.2976	24472.3	15
1			0	26	0	0	0	1	0	2022-08-01	3	145	0.4	1	1	1	7	60	3	0	0	1	0		164	62	23.0518	24627.5	2
1			0	35	0	0	0	1	0	2022-08-01	3	190	0.8	0	1	0	13	105	3	0	0	0	0		170	70	24.2215	23729.9	6
1			0	37	0	0	0	1	0	2022-08-11	3	120	0.6	0	1	3	14	120	3	0	0	0	0		177	82	26.1738	25731.1	10
1			0	31	0	0	0	0	0	2022-08-17	3	115	0.5	0	1	0	2	75	3	0	0	1	0		150	50	22.2222	25098.3	6
1			0	34	0	0	0	0	0	2022-08-17	3	145	0.5	0	1	0	4	70	3	0	0	0	0		169	60	21.0077	25431.3	9
1			0	25	0	0	0	0	0	2022-08-17	3	115	0.5	1	1	0	3	75	3	0	0	0	0		160	67	26.1719	25138.4	2
1			0	43	0	0	0	0	0	2022-08-24	3	160	0.5	0	1	0	3	90	3	0	0	0	0		170	75	25.9516	26455.5	5
																													8
																													10
																													3
																													3
																													9
																													9
																													10
																													11
																													8
																													3
																													2
																													3
																													7
																													3
																													7
																													15
																													11
																													3
																													1
																													5
																													9
																													9
																													11
																													13
																													5
																													13
																													6
																													4
																													11
																													5
																													5
																													7
																													1
																													15
																													6
																													2
																													7
																													3
																													20
																													20
																													8
																													10
																													10
																													4
																													11
																													8
																													7
																													5
																													9
																													6
																													9
																													2
																													9
																													9
																													5
																													6
																													12
																													9
																													10
																													7
																													4
																													5
																													10
																													11
																													7
																													13
																													1
																													3
																													13
																													4
																													9
																													12
																													5
																													10
																													6
																													13
																													14
																													9
																													7
																													3
																													6
																													3
																													4
																													2
																													7
																													13

## Sheet: Sheet3
Variables	Ambulatory group n=166	Conventional group n=290	P value
Sex			0.363
Male	25(15.1%)	35(12.1%)
Female	141(84.9%)	255(87.9%)
Age（years）	33.18±8.13	34.58±8.06	0.077
BMI（kg/m2）	24.46±5.16	24.89±4.55	0.351
Internal diseases			0.613
Hypertension	4	5
Coronary heart disease	0	1
Diabetes	0	0
Hashimoto’s thyroiditis			0.429
Yes	49(29.5%)	96(33.1%)
No	117(70.5%)	194(66.9%)
Pathology			0.362
PTC	160(96.4%)	274(94.5%)
Benign	6(3.6%)	16(5.5%)
Maximum tumor diameter (cm)	0.78±0.48	0.75±0.42	0.52
Scope of surgery			0.85
Hemithyroidectomy	152(91.6%)	267(92.1%)
Total thyroidectomy	14(8.4%)	23(7.9%)
Operation time	160.93±35.82	166.00±38.18	0.164
Variables	Ambulatory group n=166	Conventional group n=290	P value
Hypoparathyroidism
Transient	5 (3.0%)	13(4.5%)	0.438
Permanent	0 (0%)	0(0%)	1
Vocal cord palsy
Transient	4(2.4%)	5(1.7%)	0.876
Permanent	0 (0%)	0 (0%)	1
Mental nerve injury
Transient	69(41.6%)	125(43.1%)	0.749
Permanent	3(1.8%)	7(2.4%)	0.926
Other complications			1
Seroma	0(0%)	1 (0.3%)
Infection	0 (0%)	1 (0.3%)
Dehiscence of incision	1 (0.6%)	1 (0.3%)
Tracheal fistula	1 (0.6%)	0 (0%)
Bleeding	0 (0%)	0 (0%)
Readmission	0 (0%)	0 (0%)	1
PTC recurrence	0 (0%)	1 (0.3%)	1
Variables	Ambulatory group n=160	Conventional group n=274	P value
Maximum tumor diameter (cm)	0.76±0.47	0.72±0.38	0.349
extrathyroidal tissue invasion			0.516
Yes	16	33
No	144	241
Central lymph nodes
Retrieved	7.73±4.47	6.97±3.98	0.069
Metastatic	1.41±2.35	1.43±2.07	0.897
Variables	Ambulatory group n=166	Conventional group n=290	P value
HAM-A score	7.73±4.20	6.93±4.33	0.056
Hospital stay（days）	1.08±1.01	3.41±0.62	＜0.001
Hospitalization cost（yuan）	23894.47±3298.43	25474.30±2686.54	＜0.001
